# Supplementary material for: Molecular pathology and cystogenic propensity of the ADPKD Taiwan founder variant
Source: JCI Insight. 2025 Nov 10;10(21):e191419. doi: 10.1172/jci.insight.191419 (PMC12643504; doi:10.1172/jci.insight.191419)
Supplement: Supporting data values [file jciinsight-10-191419-s083.xlsx]

## Sheet: Fig2A
WT				R654X				R803X
0.908446	1.31878	0.772777		1.2307	0.782957	0.924771		1.33717	0.698557	1.10902

## Sheet: Fig2B
TEMP	WT_1	WT_2	WT_3	WT_4	C_WT_Average	C_WT_SDEV					C_R801X_Average	C_R801X_SDEV					C_R654X_Average	C_R654X_SDEV
4	1	1	1	1	1	0	1	1	1	1	1	0	1	1	1	1	1	0
6	1.01	1.02	1.0516	1.03	1.0279	0.017785	0.99	0.99	1.03	1.01	1.005	0.0191485	0.98	0.78	0.99	0.81	0.89	0.110454
8	1.04	1.2079	1.037	1.04	1.08122	0.0844618	1.01	0.98	1.04	1.02	1.0125	0.025	0.95	0.66	0.32	0.65	0.645	0.257488
10	1.03	1.0525	1.0434	1.02	1.03648	0.0143539	1.02	0.97	1.02	1.03	1.01	0.0270801	0.92	0.45	0.21	0.51	0.5225	0.295
12	1.01	1.0369	1.0416	1.01	1.02462	0.0169962	1	0.95	1.08	1.06	1.0225	0.0590903	0.9	0.31	0.18	0.43	0.455	0.313741
14	1.03	0.9958	1.0206	1.01	1.0141	0.0146829	1.05	0.96	1.01	1.06	1.02	0.0454606	0.84	0.21	0.61	0.41	0.5175	0.269985
16	1.01	1.0466	1.0161	0.98	1.01317	0.0273035	1.1	0.94	1.03	1.09	1.04	0.0734847	0.81	0.1892	0.32	0.38	0.4248	0.268872
18	1.02	1.0191	1.0326	0.96	1.00792	0.0325389	1.02	0.92	1.23	1.11	1.07	0.131909	0.7	0.1371	0.21	0.34	0.346775	0.24999
20	1.04	1.03	1.0564	0.95	1.0191	0.0473347	1.05	0.91	1.02	1.13	1.0275	0.0910586	0.55	0.1072	0.18	0.3	0.2843	0.194153
22	1.05	1.027	1.02	0.93	1.00675	0.052747	1.1	0.93	1.01	1.16	1.05	0.100995	0.48	0.08	0.15	0.28	0.2475	0.17576
24	1.2	1.0483	0.96	0.9	1.02707	0.130385	1.08	0.94	0.95	1.09	1.015	0.081035	0.45	0.07	0.12	0.26	0.225	0.170196
26	1.21	1.1955	0.97	0.92	1.07387	0.150322	1.15	0.92	0.99	1.11	1.0425	0.106262	0.38	0.08	0.0964	0.25	0.2016	0.141448
28	1.19	1.2249	0.96	0.9	1.06873	0.162673	1.23	0.9	0.94	1.08	1.0375	0.14975	0.33	0.06	0.1004	0.21	0.1751	0.121161
30	1.15	1.195	0.98	0.91	1.05875	0.13567	1.02	0.91	0.99	1.03	0.9875	0.0543906	0.21	0.05	0.0764	0.19	0.1316	0.0801306
32	1.09	1.1613	0.99	0.9	1.03533	0.114348	1.08	0.89	0.95	1.07	0.9975	0.0928709	0.17	0.05	0.086	0.18	0.1215	0.0636318
34	1.03	1.088	0.94	0.92	0.9945	0.0785769	0.94	0.88	0.95	1.11	0.97	0.0983192	0.11	0.04	0.0796	0.14	0.0924	0.0427595
36	1.06	1.0205	0.95	0.93	0.990125	0.060636	1.02	0.9	0.79	1.09	0.95	0.132413	0.06	0.06	0.1052	0.12	0.0863	0.0309638
38	1.1	1.0619	0.94	0.97	1.01798	0.075364	1.01	0.83	0.81	1.06	0.9275	0.126062	0.03	0.04	0.094	0.1	0.066	0.0361109
40	1.15	1.0848	0.98	0.92	1.0337	0.103196	0.89	0.81	0.99	1.03	0.93	0.0993311	0.02	0.03	0.0732	0.08	0.0508	0.0301976
42	1.21	1.1614	0.95	0.91	1.05785	0.149848	0.95	0.79	0.91	1.01	0.915	0.0929157	0.08	0.04	0.082	0.09	0.073	0.0224202
44	1.28	1.2146	0.94	0.93	1.09115	0.182318	0.84	0.71	0.89	0.99	0.8575	0.11644	0.05	0.035	0.0892	0.07	0.06105	0.0236166
46	1.24	1.289	0.96	0.9	1.09725	0.195696	0.91	0.63	0.62	0.93	0.7725	0.170563	0.06	0.03	0.0772	0.05	0.0543	0.0197136
48	1.18	1.2349	0.98	0.85	1.06123	0.178404	0.77	0.58	0.71	0.91	0.7425	0.136961	0.04	0.032	0.1076	0	0.0449	0.0452317
50	1.14	1.1964	0.84	0.83	1.0016	0.193789	0.84	0.51	0.64	0.95	0.735	0.1974	0.03	0.037	0.0836	0.0896	0.06005	0.0308875
52	1.12	1.1537	0.87	0.85	0.998425	0.160638	0.58	0.49	0.51	0.96	0.635	0.220076	0.02	0.0236	0.0884	0.068	0.05	0.0336428
54	1	1.1297	0.94	0.79	0.964925	0.14095	0.51	0.41	0.41	0.9	0.5575	0.233149	0.01	0.01988	0.1028	0.0768	0.05237	0.0446872
56	0.85	0.9893	0.84	0.72	0.849825	0.110158	0.38	0.31	0.32	0.81	0.455	0.238677	0.02	0.023	0.0724	0.0736	0.04725	0.0297628
58	0.7	0.8488	0.74	0.68	0.7422	0.0753173	0.43	0.25	0.21	0.71	0.4	0.227743	0.01	0.012	0.0868	0.092	0.0502	0.0453214
60	0.67	0.6841	0.65	0.71	0.678525	0.0252198	0.38	0.21	0.12	0.51	0.305	0.174069	0.005	0.023	0.0908	0.0728	0.0479	0.0405004
62	0.75	0.6579	0.55	0.64	0.649475	0.0819783	0.31	0.15	0.05	0.38	0.2225	0.149972	0.006	0.035	0.09	0.0856	0.05415	0.040659
64	0.78	0.7564	0.41	0.39	0.5841	0.212955	0.28	0.14	0.04	0.29	0.1875	0.119826	0.008	0.028	0.0916	0.0808	0.0521	0.0404539
66	0.5	0.7885	0.32	0.31	0.479625	0.22366	0.27	0.13	0.03	0.21	0.16	0.103923	0.07	0.023	0.0828	0.0816	0.06435	0.0281645
68	0.3	0.5163	0.23	0.28	0.331575	0.12662	0.2	0.1	0.02	0.17	0.1225	0.0801561	0.06	0.021	0.0956	0.08	0.06415	0.0322463
70	0.39	0.2939	0.12	0.18	0.245975	0.120087	0.125	0.12	0.03	0.13	0.10125	0.0476751	0.05	0.018	0.0932	0.1	0.0653	0.0385309
72	0.34	0.3855	0.22	0.11	0.263875	0.124084	0.02	0.09	0.01	0.09	0.0525	0.0434933	0.04	0.017	0.0996	0.1012	0.06445	0.0425652
74	0.2	0.3389	0.14	0.05	0.182225	0.121284	0.08	0.07	0.02	0.05	0.055	0.0264575	0.03	0.016	0.102	0.078	0.0565	0.0403113
76	0.15	0.1892	0.08	0.3	0.1798	0.0919864	0.09	0.06	0.03	0.03	0.0525	0.0287228	0.02	0.017	0.1036	0.0876	0.05705	0.0450071
78	0.108	0.1371	0.05	0.1	0.098775	0.0362142	0.07	0.05	0.02	0.01	0.0375	0.0275379	0.01	0.019	0.0844	0.1068	0.05505	0.047849
80	0.1	0.1072	0.06	0.1	0.0918	0.02147	0.05	0.08	0.01	0.01	0.0375	0.0340343	0.01	0.018	0.098	0.0788	0.0512	0.0437861

## Sheet: Fig2D
WT	R654X	R803X
0.619	0.105	0.1315
0.737	0.112563	0.28
0.794	0.05698	0.31
0.712567	0.04566	0.286667
0.584	0.01	0.2
0.65896	0.01235	0.151667
0.5256	0.0013625	0.33
0.716	0.089566	0.238334
0.491	0.0456	0.2281
0.608	0.0956	0.21
0.507	0.13256	0.236667
0.552	0.07845	0.0428
0.4562	0.00032341	0.045
0.642336	0.0854699	0.255
0.545	0.018	0.093262
0.456659	0.045	0.263
0.637	0.0045	0.231667
0.523	0.087756	0.393334
0.442	0.05895	0.04478
0.562	0.09	0.062813
0.7265	0.114	0.35
0.623	0.1051	0.201667
0.658	0.12375	0.346667
0.836	0.0123546	0.307167
0.841	0.0893	0.206133
0.736	0.0233	0.336667
0.812	0.0686	0.253
0.658966	0.002	0.331667
0.12568	0.037	0.178115
0.456266	0.00451256	0.291667
0.703	0.01562	0.240334
0.123626	0.0571	0.27
0.155696	0.054	0.22633
0.18966	0.00125466	0.14478
0.2323	0.023	0.06328
0.332366	0.0233	0.318334
0.456659	0.002315	0.194783
0.56695	0.0788956	0.396667
0.597	0.22365	0.222334
0.812	0.1655	0.345334
0.523333	0.0923333	0.275
0.360667	0.1233	0.06628
0.566667	0.11233	0.236167
0.501	0.0231	0.161
0.413	0.02366	0.217811
0.546667	0.095689	0.225334
0.123326	0.0452556	0.166328
0.62123	0.032662	0.150612
0.302366	0.0122332	0.17993
0.362566		0.19928
0.395566		0.217813
0.123		0.5562
0.19899		0.61233
0.213327		0.45659
0.098569		0.432266
0.05		0.398567
0.03		0.332366
0.252652		0.1232
		0.056956
		0.023623
		0.0958956
		0.013262

## Sheet: Fig2E
WT	R652X	R803X
5.822	3.89155	3.444
4.592	4.36239	5.46448
5.412	2.03433	5.78592
4.51	2.79291	3.9606
6.642	1.89569	6.3427
4.387	2.19128	4.02948
4.264	2.79291	2.0664
6.396	2.68828	4.03522
6.519	2.1128	3.81136
4.879	4.25776	4.592
5.166	1.66812	5.63094
8.979	2.74059	2.08362
6.56	1.98201	3.90894
9.43	3.84237	4.72976
5.043	3.68228	2.57726
6.806	2.16512	4.09262
4.961	2.26975	6.91096
2.5215	4.87802	2.64614
2.1484	4.36563	5.18896
9.47589	1.95585	6.62396
4.428	5.5552	4.47146
7.38	1.66812	3.91468
3.6818	2.84523	5.75148
7.011	3.57765	3.03646
4.469	1.69427	7.50218
5.904	2.53133	4.2189
7.913	3.10681	4.34455
5.453	1.9297	6.33122
4.264	3.49918	6.4288
8.364	3.82877	6.027
3.0832	2.58664	5.30089
4.56269	1.55079	3.78237
3.9319	2.45585	4.2802
3.6203	3.81607	6.98558
3.3456	2.22043	3.444
3.1365	0.834058	3.8171
6.4566	1.1715	5.23488
4.3132	2.48201	4.27745
5.74		4.86752
3.28	5.35939	5.96586
4.346	1.38338	5.5104
6.232	2.9267	5.0225
4.469	2.45585	4.9938
2.8905	3.97302	2.87
7.011	3.31907	1.8081
6.232	4.12997	3.0422
2.83319	2.37738	5.49255
2.67041	5.77792	1.98323
2.65319	3.78991	4.93575
3.52198	1.39155	4.28009
4.10984	1.7159	4.66346
2.66664	1.72591	3.57923
3.26653	1.03072	1.48646
2.33562	1.40076	1.32719
1.98566	1.0236	2.19286
1.52665	1.10094	1.71936
4.23623	1.31543	1.16176
3.26533	1.45778	2.27962
3.89532	1.35145	2.41934
4.56234	1.24386	2.88652
6.35985		3.04964
6.65689		2.02694
6.95896
7.12323	3.14521	1.09898
7.32562	3.26528
7.56997	3.05271	1.32697
7.8957	2.349	1.48416
1.23323	2.05597	1.63287
2.32233	1.77585	2.0927
3.45666	1.51851	2.27969
1.32657	2.61358	4.36536
2.85989		4.98633
2.56267		3.49013
1.89559
1.62566

## Sheet: Fig3C
	WT, Ca 100 nM								R803X, Ca 100 nM
Vmem	1	2	3	4	5	6	7	8	1	2	3	4	5	6
-40	-3.49	-3.97	-3.767	-3.322	-3.454	-4.455	-3.777	-4.165	-2.91	-3.67	-3.347	-2.644	-2.852	-4.437
-20	-1.413	-2.013	-1.758	-1.203	-1.367	-2.619	-1.771	-2.256	-0.967	-1.793	-1.443	-0.677	-0.904	-2.628
20	2.887	2.287	2.542	3.097	2.933	1.681	2.529	2.044	2.687	2.087	2.342	2.897	2.733	1.481
20	5.322	4.668	4.945	5.55	5.371	4.008	4.932	4.404	4.353	3.806	4.038	4.544	4.394	3.254
40	7.059	6.192	6.56	7.362	7.125	5.317	6.542	5.842	6.639	5.959	6.247	6.877	6.69	5.272
60	8.373	7.64	7.951	8.63	8.429	6.899	7.935	7.343	7.847	7.154	7.448	8.09	7.9	6.454
80	10.016	9.216	9.556	10.296	10.077	8.408	9.539	8.892	9.899	9.126	9.454	10.169	9.958	8.344
100	12.674	11.474	11.983	13.094	12.765	10.262	11.958	10.989	12.025	11.211	11.556	12.309	12.087	10.39
120	14.124	13.354	13.993	15.081	14.703	12.156	13.958	12.989	13.133	12.307	12.657	13.423	13.196	13.172
140

## Sheet: Fig3D
P0	WT, Ca 300 nM								R803X, Ca 300 nM
Vmem	1	2	3	4	5	6	7	8	1	2	3	4	5
-40	0.159	0.052	0.097	0.196	0.167	0.056	0.095	0.009	0.187	0.067	0.118	0.229	0.197
-20	0.317	0.197	0.248	0.359	0.327	0.076	0.246	0.149	0.333	0.173	0.241	0.389	0.345
20	0.483	0.323	0.391	0.539	0.495	0.162	0.388	0.258	0.467	0.347	0.398	0.509	0.477
20	0.672	0.498	0.572	0.732	0.685	0.323	0.568	0.428	0.506	0.373	0.429	0.553	0.516
40	0.909	0.709	0.794	0.979	0.924	0.507	0.79	0.628	0.745	0.598	0.66	0.796	0.756
60	0.952	0.778	0.852	0.8959	0.965	0.603	0.848	0.708	0.883	0.723	0.791	0.939	0.895
80	0.998	0.858	0.92	0.9956	0.985	0.71	0.917	0.799	0.887	0.767	0.818	0.929	0.897
100	0.99	0.897	0.936	0.9974	0.997	0.803	0.935	0.859	0.93	0.837	0.876	0.963	0.937
120	0.963	0.896	0.925	0.986	0.968	0.829	0.923	0.869	0.962	0.882	0.916	0.99	0.968
140	0.943	0.939	0.94	0.944	0.943	0.935	0.94	0.937	0.964	0.911	0.934	0.983	0.968

## Sheet: Fig3H
WT		R803X		R654X
100nMCa	100uMCa	100nMCa	100uMCa	100nMCa	100uMCa
1	3	1	2	0	0
1	3	1	1	0	0
2	7	1	2	0	0
1	2	1	1	0	0
1	2	2	3	0	0
1	3	1	1	0	0
1	5	1	1	0	0
1	3	1	1	0	0
1	5	1	1	0	0
2	3	1	1	0	0
1	5	1	1	0	0
1	5	1	1	0	0
1	6			0	0
1	6			0	0

## Sheet: Fig4B
P0 pups	R652X				EMBRYOS
	Date	WT	het	homo	Date	WT	het	homo		WT	het	homo		WT	het	homo
	45205	1	2		2024-02-01 E17.5	2	4	1	Total embryonic mice	15	33	20	% of total embryonic mice	0.220588	0.485294	0.294118
	45210	2	11		2024-02-01 E14.5	2	5	1	Total mice at P1	45	71	0	% of total mice at P1	0.387931	0.612069	0
	45226				2024-02-23 E17.5	3	5	2
	45299	5	7		2024-03-06 E17.5	2	3	2
	45322	4	12		2024-03-21 E17.5	1	3	2
	45323	25	26		2024-03-21 E14.5	2	6	2
	45324	5	9		2024-04-03 E17.5	1	2	7
	45359	3	4		2024-04-03 E14.5	2	5	3
Actual	Totals	45	71	0	Total	15	33	20
	% of total	0.387931	0.612069	0	% of total	0.220588	0.485294	0.294118
Assuming homozgyous pups that died were equal in # to WT pups at birth	Totals	45	71	45
	% of total	0.279503	0.440994	0.279503	Phenotype of E17.5 homos
					% of Edema in E17.5 homos	65
					% of hemorrhage in E17.5 homos	50
					% restricted growth in E17.5 homos	60
					% absorbed in E17.5 homos	30
					Data graphed in GraphPad

## Sheet: Fig4D
	Heart_Weight			Myocardium thickness
	E14-E17, mg, wet weight			E14-E17, mm afterfixation
	homozygous, PKD2			homozygous, PKD2
ind	WT	R652X	R801X	WT	R652X	R801X
1	19.78	5.23	13.2	0.23	0.12	0.21
2	10.23	6.45	9.23	0.35	0.32	0.29
3	16.26	14.2	10.1	0.41	0.11	0.33
4	13.25	9.56	6.92	0.33	0.09	0.19
5	18.56	8.9	8.95	0.31	0.23	0.16
6	19.12	7.25	11.23	0.3	0.21	0.15
7	17.58	8.95	9.92	0.41	0.12	0.2
8	12.32			0.21
9	17.56			0.38
10	15.263			0.39

## Sheet: Fig5B
Length_WT	Length_R652X_Het	Length_R652X homo	Length_R801X het	Length_R801X homo	Density_WT	Density_R654X het	Density_R654X homo	Density_R801X het	Density_R801X homo
1.14	3.195	3.07731	5.25843	3.75009	5	6	3	6	3
2.59	2.881	1.7326	4.44009	2.85918	11	12	2	7	6
2.48	1.798	2.03942	4.78724	3.05825	11	17	8	11	4
3.53	5.271	2.63805	5.54454	3.52087	12	4	2	16	9
1.59	1.67	1.82123	5.32053	3.20417	4	8	12	8	9
1.89	1.789	2.25334	3.61363	4.11721	12	12	4	7	6
1.99	1.828	2.89486	4.77005	2.98286	11	19	9	10	5
3.72	1.591	3.36489	4.10919	3.60682	9	14	7	9	8
2.6	4.668	1.34503	4.13807	3.48429	7	10	4	22	5
2.54	1.204	3.2017	4.44636	3.03276	7	5	3	7	7
4.43	5.992	1.9981	4.28643	3.70931	22	6	2	6	11
4.16	1.59	1.56494	5.07256	3.43138	9	15	1	8	5
3.45	3.176	1.93654	4.65662	3.80872	16	12	4	12	14
4.96	3.085	3.72477	4.27301	3.8294	13	3	5	10	7
2.27	1.853	1.99904	4.46632	4.36529	6	5	11	13	4
3.59	2.17	1.69667	4.4002	4.03461	10	6	10	6	9
5.53	3.954	2.27706	5.09645	3.35233	16	12	9	5	6
3.42	1.688	1.53041	4.07691	3.40425	15	7	6	9	9
3.41	4.708	1.18929	4.38784	3.93986	14	8	7	7	10
4.93	2.525	1.3067	3.68754	2.23662	9	9	8	13	6
2.92	1.136	1.30492	2.66821	2.45226	14	10	4	9	4
3.15	2.719	1.35507	4.59217	2.62266	28	4	5	11	9
4.85	1.837	1.32776	4.71866	1.98959	13	11	3	9	5
3.57	1.964	2.29291	3.7547	2.12313	13	13	2	8	4
3.15	3.445	1.4162	5.56185	2.01746	10	15	1	8	8
5.11	2.261	1.72784	3.32738	2.52655	14	12	4	10	7
6.61	1.815	3.04133	4.22746	1.8957	8	11	1	13	4
5.97	1.193	1.96412	4.08769	1.65957	9	8	1	8	11
5.19	1.41	2.35081	5.11967	1.89567	12	9	5	9	9
4.22	1.842	1.39691	5.08162	2.32665	12	11	4	5	7
3.92	1.573	1.43701	4.29297	2.65234	8	10	4	6	6
4.34	4.23	1.1058	4.4269	2.59237	18	9	2	4	3
4.13	2.505	1.39004	3.66733	2.41233	16	6	3	8	8
1.98	3.205	1.60334	3.01152	2.12366	15	5	6	3	4
5.6	1.769	1.4064	3.99125	2.33396	14	7	14	11	3
3.55	2.691	1.21861	4.29381	2.21257	12	8	2	10	8
2.58	1.774	1.28903	4.93817	3.11762
3.07	1.886	1.93959	4.92143	3.36161
3.36	3.015	1.46478	3.9676	3.31456
1.38	3.719	1.76202	4.01862	3.69259
4.66	2.898	2.01939	3.57087	2.88368
4.86	2.754	2.40224	3.34799	3.5253
1.512	4.478	1.10196	3.17624	3.5626
3.54	5.846	2.68372	5.37047	3.59287
3.68	1.653	2.26549	3.89421	3.26107
3.75	1.317	1.20283	3.93716	3.40483
4.41	3.161	2.9393	3.44832	2.93038
5.82	1.972	3.16748	4.66649	3.30267
3.38	5.661	1.1547	3.23166	3.28286
2.7	2.938	1.60012	4.07236	3.66642
3.04	4.017	2.70411	3.66272	3.03753
3.95	3.138	2.54259	4.43214	3.81248
4.37	1.695	1.4215	3.89352	4.09779
4.27	2.964	1.4707	3.49162	2.67201
5.46	2.303	1.77341	4.18309	3.6705
4.19	1.72	1.98385	4.457	3.77076
3.3	1.947	2.24538	4.23991	3.24503
4.84	1.765	1.77055	4.38148	3.34109
4.57	2.763	1.94285	3.81941	3.44685
3.05	2.336	2.54056	3.98236	3.38088
3.76	3.647	1.09542	3.79652	3.37639
6.8	2.066	1.5539	3.98427	2.8296
3.47	6.483	2.45599	3.71211	3.96093
3.34	3.732	3.03387	3.16423	3.93185
3.34	4.343	2.03503	4.30646	3.17465
4.86	3.924	2.07404	3.95893	2.91343
4.14	2.569	1.25974	3.22188	3.70843
5.3	2.37	1.91483	4.47767	3.26968
3.92	3.698	2.07501	3.65562	3.55678
3.97	5.065	1.53487	4.23117	3.37227
4.62	1.553	1.58575	4.63745	2.66
4.54	3.021	1.7859	4.27739	2.78957
5.97	1.989	1.05325	4.88364	2.32655
2.68	8.082	1.68434	3.4591	1.95896
4.74	1.853	1.47482	4.4414	1.42215
1.46	2.074	1.69435	3.78911	1.23666
6.72	3.109	1.28715	3.67752	1.62559
4.7	1.777	3.01226	3.85269	1.78447
4.09	1.649	2.19494	4.01307	2.02203
5.48	3.546	2.37657	4.2337	2.1233
4.65	3.034	2.65379	3.50091	2.23266
4.09	1.919	2.01	4.7405	2.37
4.25	4.331	1.21458	4.4794	2.45266
5.37998	3.471	2.08365	3.27825	3.53537
8.68622	2.834	2.18135	5.09295	3.37565
4.77831	2.314	2.53535	5.33753	3.53896
2.67833	8.911	1.88576	4.90727	3.65962
2.9697	2.775	1.30393	4.09205	2.39096
7.72705	4.39	1.61307	3.55755	4.28236
2.64972	2.882	1.75984	4.83267	3.65604
5.45365	3.156	2.30369	3.95809	3.23904
3.44393	2.723		4.93347	3.34362
6.36162	3.982		4.32496	3.6975
5.00841	3.244		4.78598	3.45356
5.5129	1.526		4.41382	2.68773
5.09205	1.882		4.62394	4.3258
3.94531	5.295		4.2063	3.45578
5.48934	2.189		5.27152	3.90807
3.61383	1.399		4.27615	3.22318
3.37438	1.325		4.44119	4.11455
6.87636	2.862		5.32989	3.61454
4.43809	3.386		3.39134	3.74354
4.49189	5.666		3.43771	3.0819
3.55988	1.176		4.78164	3.98446
4.481	3.622		3.49613	3.77593
6.0226	5.758		5.36617	4.02074
6.87534	1.99		3.95183	3.24876
4.37815	4.349		3.75153	3.30759
3.17859	4.781		5.35377	4.42157
3.68611	4.61		5.08831	3.07599
4.61774	4.668		5.32054	3.44562
4.63364	4.112		4.74363	3.95476
6.96714	8.376		3.68326	3.53909
5.97647	3.2		5.34604	3.73318
5.16219	7.255		4.0392	3.34022
3.09508	3.933		4.68147	3.64802
3.03898	6.404		4.76835	5.43267
4.22435	1.985		4.10699	5.61823
5.13371	3.652		4.56845	6.30512
4.75639	5.183		4.75332	4.76584
4.63382	2.679		4.42586	6.01459
4.05541	2.786		3.54036	5.9982
4.5656	1.712		4.37894	7.61439
6.56007	3.745		4.99583	5.20947
2.92888	6.949		3.78326	6.33458
6.52294	2.702		4.11022	5.10745
5.28571	2.205		3.93891	5.87491
4.53769	1.947		5.30956	6.4593
6.02463	2.453		4.60338	5.80922
9.57676	1.7541		4.44448	6.10473
7.80136	2.393		3.73805	7.991
8.86869	1.347		4.52355	5.55437
4.228	3.007		3.7954	6.89234
11.0213	2.967		4.2191	6.76295
8.16711	5.718		3.81849	6.01879
8.3214	1.85		4.60586	7.22486
8.74303	4.135		4.54595	2.14
1.09566	1.84		4.07502	4.26
1.45651	8.935		4.4376	1.57
1.09	2.48		3.54416	3.53
1.1	3.234		3.30525	3.24
1.09599	3.752		4.46364	5.69
5.68791	3.753		4.3	1.26
6.41171	2.141		4.58102	3.32
4.15104	1.695		5.62989	1.67
4.95156	2.964		4.76669	1.75
7.82311	2.303		3.65231	1.04
6.69129	1.72		4.87021	1.89
7.50155	1.947		3.41046	1.77
3.60818	1.765		3.92305	1.44
5.40595	2.763		5.72931	2.17
7.20423	2.336		6.21644	4.28
3.60004	3.647		8.20901	5.02
3.77163	2.066		5.84647	1.51
4.11613	6.483		6.40311	2.55
4.32646	3.732		6.12797	3.36
6.13944	4.343		6.64635	3.75
4.40185	3.924		7.05257	4.05
1.8778	2.569		8.05114	5.75
9.79044	2.37		5.65757	2.07
9.53991	3.698		6.61643	5.32
5.8839	5.065		8.7899	6.62
9.069	1.553		5.97429	2.62
6.01267	3.021		8.28908	7.86
12.2033	1.989		5.95288	5.71
11.6033	8.082		8.63718	1.98
6.77005	1.853		8.03458	3.98
6.03985	2.074		5.83264	1.61
8.2562	3.109		6.14506	2.97
4.28424	1.777		7.05759	2.23
3.80744	1.649		7.51	4.01
3.20793	3.546		3.38	4.38
5.18424	3.034		4.18	3.15
4.54598	1.919		3.6	4.88
5.06972	4.331		4.67	4.8
3.21454	2.834		2.16	2.74
5.08529	2.314		3.21	3.47
9.3	8.911		1.7	1.82
2.05	2.775		3.24	7.8
1.828	4.39		5.4	3.81
3.03	2.882		1.48	2.98
5.14	3.156		2.27	6.17
4.11	2.723		1.47	2.15
4.16	3.982		6.95	2.44
6.92	3.244		1.594	7.44
6.42	1.526		1.49	2.7
4.94	1.882		1.041	3.24
1.94	5.295		1.62	1.22
6.69	2.189		1.45	2.43
5.78	1.399		5.5	2.78
5.44	1.325		2.52	3.57
6.89	2.862		4.81	1.24606
1.85	3.386		2.97	1.38535
10.66	5.666		1.99	3.04234
7.95	1.176		1.29	1.32952
5.82	3.622		1.7	2.29332
6.57	5.758		3.94	1.28217
6.75	1.99		4.36	2.34736
4.45	4.349		4.05	2.02997
4.54			5.75	1.7155
6.02			2.07	1.78278
3.5			8.32	1.42625
5.36			8.62	2.06546
5.45			2.62	1.54227
8.37			7.86	1.09481
4.31			5.71	1.06442
10.08			1.98	1.90666
4.23			3.98	2.72334
4.5			1.61	1.89935
6.8			2.97	1.73757
4.36			2.23	1.97242
4.47			4.01
4.63			4.38
4.14			3.15
2.95			4.88
4.8			4.8
6.53			2.74
3.15			3.47
5.4			1.82
4.97			7.8
4.39			3.81
8.48			2.98
3.33			6.17
6			2.15
7.4			2.44
5.64			7.44
8.71			2.7
3.67			3.24
6.3			1.22
5.59			2.43
4.32			2.78
5.2			3.57
6.01			2.98296
5.78			2.50311
7.15			4.79883
6.4			3.06253
4.73			2.20587
4.95			1.75242
5.72			1.9488
4.62			2.2296
3.23			1.9754
4.87			2.05873
6.22			2.33155
3.19			2.0171
8.34			3.94887
6.09			1.65252
5.13			2.87981
4.65			2.62706
4.7			4.70338
5.52			1.79572
2.7			2.59881
6.88			4.4949
2.35			3.80768
3.06			3.62807
8.66			2.26144
6.06			2.00906
7.49			3.21134
3.14			4.13483
5.4			2.95152
5.6			2.98483
3.31			2.31859
10.81			3.47908
5.01			2.0602
4.19			2.42649
3.06			2.66072
4.65			2.84246
5.17			2.22
2.76			1.80714
4.98			3.0737
4.82			2.34046
2.97			3.00656
4.93			1.95397
6.46			1.1
4.39			1.21596
7.6			1.05237
4.35			1.13246
7.99			1.41575
3.68
7.55
3.92
2.75
4.87
4.18
8.41
4.89
4.53
6.08
4.45
3.32
9.27
4.18
3.52
3.08
6.71
4.67
5.17
5.38
3.16
6.09
4.7
4.4
4.75
4.02
3.64
5.16
3.43
2.93
4.7
2.72
5.19
2.57
4.31
4.8
5.97
3.33
4.16
3.76
4.58
11.53
9.32
13.72
10.83
5.49
5.38
4.18
6.1
5.03
6.85
3.53
5.04
3.18
5.47
6.92
8.77
7.54
10.13
5.96
6.76
4.06
4.81
6.38
5.13
4.86
3.68
3.72
3.89
3.92
3.94
3.96
4.1
4.21
4.32
4.02
4.05
4.09
4.01

[truncated: 4 more sheets: Fig6C, Fig6E, Fig6F, SupFig4]
